# Supplementary material for: A polygenic risk score for nasopharyngeal carcinoma shows potential for risk stratification and personalized screening
Source: Nat Commun. 2022 Apr 12;13:1966. doi: 10.1038/s41467-022-29570-4 (PMC9005522; doi:10.1038/s41467-022-29570-4)
Supplement: Supplementary file 3 — Supplementary Data 1 [file 41467_2022_29570_MOESM3_ESM.xlsx]

## Sheet: Sheet1
Age	Males	Females	All
0	0	0	0
1	0	0	0
2	0	0	0
3	0	0	0
4	0	0	0
5	0	0	0
6	0	0	0
7	0	0	0
8	0	0	0
9	0	0	0
10	6.4e-06	0	3.26e-06
11	6.4e-06	0	3.38e-06
12	6.4e-06	0	3.42e-06
13	6.4e-06	0	3.38e-06
14	6.4e-06	0	3.38e-06
15	1.109e-05	1.859e-05	1.463e-05
16	1.109e-05	1.859e-05	1.463e-05
17	1.109e-05	1.859e-05	1.463e-05
18	1.109e-05	1.859e-05	1.473e-05
19	1.109e-05	1.859e-05	1.473e-05
20	3.249e-05	1.958e-05	2.646e-05
21	3.249e-05	1.958e-05	2.646e-05
22	3.249e-05	1.958e-05	2.631e-05
23	3.249e-05	1.958e-05	2.631e-05
24	3.249e-05	1.958e-05	2.631e-05
25	6.654e-05	3.638e-05	5.211e-05
26	6.654e-05	3.638e-05	5.211e-05
27	6.654e-05	3.638e-05	5.176e-05
28	6.654e-05	3.638e-05	5.176e-05
29	6.654e-05	3.638e-05	5.176e-05
30	0.00020535	7.683e-05	0.00014235
31	0.00020535	7.683e-05	0.00014235
32	0.00020535	7.683e-05	0.00014109
33	0.00020535	7.683e-05	0.00014109
34	0.00020535	7.683e-05	0.00014109
35	0.00038893	0.00010249	0.00023817
36	0.00038893	0.00010249	0.00023817
37	0.00038893	0.00010249	0.00023896
38	0.00038893	0.00010249	0.00023896
39	0.00038893	0.00010249	0.00023896
40	0.00053155	0.00012644	0.00031945
41	0.00053155	0.00012644	0.00031945
42	0.00053155	0.00012644	0.00032165
43	0.00053155	0.00012644	0.00032165
44	0.00053155	0.00012644	0.00032165
45	0.00072064	0.00024248	0.00047289
46	0.00072064	0.00024248	0.00047289
47	0.00072064	0.00024248	0.00047792
48	0.00072064	0.00024248	0.00047792
49	0.00072064	0.00024248	0.00047792
50	0.00078042	0.00020406	0.00048785
51	0.00078042	0.00020406	0.00048785
52	0.00078042	0.00020406	0.00049079
53	0.00078042	0.00020406	0.00049079
54	0.00078042	0.00020406	0.00049079
55	0.00083971	0.00024378	0.00054025
56	0.00083971	0.00024378	0.00054025
57	0.00083971	0.00024378	0.00053874
58	0.00083971	0.00024378	0.00053874
59	0.00083971	0.00024378	0.00053874
60	0.00075775	0.00019671	0.0004744
61	0.00075775	0.00019671	0.0004744
62	0.00075775	0.00019671	0.00046855
63	0.00075775	0.00019671	0.00046855
64	0.00075775	0.00019671	0.00046855
65	0.00056217	0.0001763	0.00036327
66	0.00056217	0.0001763	0.00036327
67	0.00056217	0.0001763	0.00035359
68	0.00056217	0.0001763	0.00035359
69	0.00056217	0.0001763	0.00035359
70	0.00036028	0.00017357	0.00025936
71	0.00036028	0.00017357	0.00025936
72	0.00036028	0.00017357	0.00025298
73	0.00036028	0.00017357	0.00025298
74	0.00036028	0.00017357	0.00025298
75	0.00022183	6.608e-05	0.00013232
76	0.00022183	6.608e-05	0.00013232
77	0.00022183	6.608e-05	0.00013021
78	0.00022183	6.608e-05	0.00013021
79	0.00022183	6.608e-05	0.00013021
80	0.00015084	9.643e-05	0.00011883
81	0.00015084	9.643e-05	0.00011883
82	0.00015084	9.643e-05	0.00011883
83	0.00015084	9.643e-05	0.00011845
84	0.00015084	9.643e-05	0.00011845
85	0.00015084	9.643e-05	0.00011845
