# Supplementary material for: A polygenic risk score for nasopharyngeal carcinoma shows potential for risk stratification and personalized screening
Source: Nat Commun. 2022 Apr 12;13:1966. doi: 10.1038/s41467-022-29570-4 (PMC9005522; doi:10.1038/s41467-022-29570-4)
Supplement: Supplementary file 5 — Source Data [file 41467_2022_29570_MOESM5_ESM.xlsx]

## Sheet: Figure4-D
PRS	OR	Lower confidence interval	Upper confidence interval	P
<P10	1	1	1	/
P10-P20	1.23319	0.954586	1.59311	0.109
P20-P30	1.58315	1.23487	2.02964	<0.001
P30-P40	1.96614	1.54514	2.50185	<0.001
P40-P50	2.27456	1.79373	2.88427	<0.001
P50-P60	2.49301	1.97077	3.15364	<0.001
P60-P70	3.0543	2.42851	3.84135	<0.001
P70-P80	3.7362	2.98038	4.68371	<0.001
P80-P90	4.54427	3.63506	5.6809	<0.001
≥P90	6.6823	5.36709	8.3198	<0.001
Ptrend				<0.001

## Sheet: Figure4-E
PRS	OR	Lower confidence interval	Upper confidence interval	P
<P10	1	1	1	/
P10-P20	0.790515	0.522122	1.19687	0.267
P20-P30	0.940707	0.640508	1.3816	0.755
P30-P40	1.20249	0.823272	1.75639	0.34
P40-P50	1.10581	0.756566	1.61628	0.603
P50-P60	1.70379	1.1759	2.46865	0.005
P60-P70	1.67592	1.16923	2.4022	0.005
P70-P80	2.36939	1.65515	3.39184	<0.001
P80-P90	2.58587	1.81522	3.68371	<0.001
≥P90	3.9651	2.80027	5.61447	<0.001
Ptrend				<0.001

## Sheet: Figure4-F
PRS	OR	Lower confidence interval	Upper confidence interval	P
<P10	1	1	1	/
P10-P20	1.10492	0.894401	1.36499	0.355
P20-P30	1.29939	1.06136	1.59081	0.011
P30-P40	1.6417	1.34804	1.99933	<0.001
P40-P50	1.78821	1.47204	2.17227	<0.001
P50-P60	2.22546	1.83566	2.69802	<0.001
P60-P70	2.55561	2.11912	3.08202	<0.001
P70-P80	3.2435	2.69454	3.90431	<0.001
P80-P90	3.86326	3.21715	4.63913	<0.001
≥P90	5.74692	4.80084	6.87943	<0.001
Ptrend				<0.001

## Sheet: Figure4-G
PRS	OR	Lower confidence interval	Upper confidence interval	P
<P10	1	1	1	/
P10-P20	1.19007	0.752282	1.88262	0.457
P20-P30	1.63512	1.04399	2.56095	0.032
P30-P40	1.68996	1.09669	2.60416	0.017
P40-P50	2.05362	1.33681	3.1548	0.001
P50-P60	2.23937	1.47102	3.40907	<0.001
P60-P70	2.44926	1.62823	3.68428	<0.001
P70-P80	3.13916	2.09963	4.69336	<0.001
P80-P90	4.63557	3.11696	6.89407	<0.001
≥P90	6.13067	4.15635	9.0428	<0.001
Ptrend				<0.001

## Sheet: Figure4-H
PRS	OR	Lower confidence interval	Upper confidence interval	P
<P10	1	1	1	/
P10-P20	0.906561	0.528652	1.55462	0.721
P20-P30	1.27326	0.767361	2.11268	0.35
P30-P40	2.03324	1.25534	3.29317	0.004
P40-P50	1.95339	1.20468	3.16743	0.007
P50-P60	2.26017	1.40169	3.64443	0.001
P60-P70	3.07138	1.91856	4.91688	<0.001
P70-P80	4.05725	2.56312	6.42235	<0.001
P80-P90	3.70621	2.34845	5.84896	<0.001
≥P90	5.95361	3.80701	9.31058	<0.001
Ptrend				<0.001

## Sheet: Figure4-I
PRS	OR	Lower confidence interval	Upper confidence interval	P
<P10	1	1	1	/
P10-P20	1.54897	0.843686	2.84386	0.158
P20-P30	1.84102	1.01376	3.34335	0.045
P30-P40	2.08645	1.1666	3.73161	0.013
P40-P50	3.41736	1.92216	6.07563	<0.001
P50-P60	3.29534	1.87263	5.79895	<0.001
P60-P70	4.75275	2.7386	8.24826	<0.001
P70-P80	4.56125	2.6136	7.96027	<0.001
P80-P90	5.91463	3.43952	10.1709	<0.001
≥P90	10.0511	5.86277	17.2317	<0.001
Ptrend				<0.001

## Sheet: Figure4-J
PRS	OR	Lower confidence interval	Upper confidence interval	P
<P10	1	1	1	/
P10-P20	1.4375	0.661903	3.12194	0.359
P20-P30	1.88994	0.922441	3.8722	0.082
P30-P40	2.36517	1.16265	4.81147	0.018
P40-P50	3.1113	1.57996	6.12687	0.001
P50-P60	2.63241	1.31827	5.25656	0.006
P60-P70	2.8558	1.46194	5.57861	0.002
P70-P80	4.3242	2.23668	8.36004	<0.001
P80-P90	4.18073	2.18654	7.99369	<0.001
≥P90	6.51258	3.46634	12.2359	<0.001
Ptrend				<0.001

## Sheet: Figure4-K
PRS	OR	Lower confidence interval	Upper confidence interval	P
<P10	1	1	1	/
P10-P20	1.8905	1.02968	3.47097	0.04
P20-P30	1.63229	0.916851	2.90601	0.096
P30-P40	2.21506	1.24566	3.93885	0.007
P40-P50	2.11774	1.20179	3.73178	0.009
P50-P60	3.27389	1.86568	5.745	<0.001
P60-P70	3.42277	1.96168	5.9721	<0.001
P70-P80	4.52453	2.62434	7.80057	<0.001
P80-P90	3.95417	2.30545	6.78196	<0.001
≥P90	6.58253	3.84327	11.2742	<0.001
Ptrend				<0.001

## Sheet: Figure4-L
PRS	OR	Lower confidence interval	Upper confidence interval	P
<P10	1	1	1	/
P10-P20	0.662742	0.273861	1.60383	0.362
P20-P30	0.556573	0.254414	1.2176	0.142
P30-P40	0.918909	0.429334	1.96675	0.828
P40-P50	0.777469	0.343611	1.75913	0.546
P50-P60	1.32692	0.601561	2.92691	0.483
P60-P70	1.22491	0.598111	2.50858	0.579
P70-P80	1.5431	0.721163	3.30181	0.264
P80-P90	2.95183	1.35638	6.42397	0.006
≥P90	2.48227	1.23136	5.00394	0.011
Ptrend				<0.001

## Sheet: Figure6-A
PRS	AR	Age	Sex
<1%	0	20	Females
1-5%	0	20	Females
5-10%	0	20	Females
10-20%	0	20	Females
20-30%	0	20	Females
30-40%	0	20	Females
40-50%	0	20	Females
50-60%	0	20	Females
60-70%	0	20	Females
70-80%	0	20	Females
80-90%	0	20	Females
90-95%	0	20	Females
95-99%	0	20	Females
>99%	0	20	Females
Average	0	20	Females
<1%	0.00146	25	Females
1-5%	0.00247	25	Females
5-10%	0.00347	25	Females
10-20%	0.00427	25	Females
20-30%	0.00551	25	Females
30-40%	0.00666	25	Females
40-50%	0.00781	25	Females
50-60%	0.00912	25	Females
60-70%	0.0105262	25	Females
70-80%	0.0123585	25	Females
80-90%	0.0153781	25	Females
90-95%	0.0183842	25	Females
95-99%	0.0223301	25	Females
>99%	0.0282204	25	Females
Average	0.0105691	25	Females
<1%	0.00413	30	Females
1-5%	0.00699	30	Females
5-10%	0.00982	30	Females
10-20%	0.0120756	30	Females
20-30%	0.0155925	30	Females
30-40%	0.0188598	30	Females
40-50%	0.0221132	30	Females
50-60%	0.0258058	30	Females
60-70%	0.0297879	30	Females
70-80%	0.0349725	30	Females
80-90%	0.0435161	30	Females
90-95%	0.0520213	30	Females
95-99%	0.0631847	30	Females
>99%	0.0798479	30	Females
Average	0.0299084	30	Females
<1%	0.00983	35	Females
1-5%	0.0166	35	Females
5-10%	0.0234	35	Females
10-20%	0.02875	35	Females
20-30%	0.0371	35	Females
30-40%	0.0449	35	Females
40-50%	0.0526	35	Females
50-60%	0.0614	35	Females
60-70%	0.0709	35	Females
70-80%	0.0832458	35	Females
80-90%	0.103577	35	Females
90-95%	0.123814	35	Females
95-99%	0.150372	35	Females
>99%	0.190008	35	Females
Average	0.0711784	35	Females
<1%	0.0174	40	Females
1-5%	0.0294	40	Females
5-10%	0.0413	40	Females
10-20%	0.0508617	40	Females
20-30%	0.0656695	40	Females
30-40%	0.0794285	40	Females
40-50%	0.0931259	40	Females
50-60%	0.10867	40	Females
60-70%	0.125432	40	Females
70-80%	0.147252	40	Females
80-90%	0.1832	40	Females
90-95%	0.218978	40	Females
95-99%	0.265924	40	Females
>99%	0.335968	40	Females
Average	0.125901	40	Females
<1%	0.0267	45	Females
1-5%	0.0451022	45	Females
5-10%	0.0633512	45	Females
10-20%	0.0779365	45	Females
20-30%	0.100626	45	Females
30-40%	0.121701	45	Females
40-50%	0.142683	45	Females
50-60%	0.166493	45	Females
60-70%	0.192164	45	Females
70-80%	0.22558	45	Females
80-90%	0.280624	45	Females
90-95%	0.335397	45	Females
95-99%	0.407252	45	Females
>99%	0.514428	45	Females
Average	0.19286	45	Females
<1%	0.0440987	50	Females
1-5%	0.0745816	50	Females
5-10%	0.104752	50	Females
10-20%	0.128864	50	Females
20-30%	0.166367	50	Females
30-40%	0.201198	50	Females
40-50%	0.23587	50	Females
50-60%	0.275209	50	Females
60-70%	0.317618	50	Females
70-80%	0.37281	50	Females
80-90%	0.4637	50	Females
90-95%	0.55411	50	Females
95-99%	0.672668	50	Females
>99%	0.849405	50	Females
Average	0.318661	50	Females
<1%	0.0588755	55	Females
1-5%	0.0995676	55	Females
5-10%	0.139839	55	Females
10-20%	0.172019	55	Females
20-30%	0.222068	55	Females
30-40%	0.268544	55	Females
40-50%	0.314804	55	Females
50-60%	0.367284	55	Females
60-70%	0.42385	55	Females
70-80%	0.497456	55	Females
80-90%	0.618638	55	Females
90-95%	0.739144	55	Females
95-99%	0.897113	55	Females
>99%	1.13248	55	Females
Average	0.42512	55	Females
<1%	0.0753211	60	Females
1-5%	0.127372	60	Females
5-10%	0.178879	60	Females
10-20%	0.220034	60	Females
20-30%	0.284032	60	Females
30-40%	0.343454	60	Females
40-50%	0.402591	60	Females
50-60%	0.469671	60	Females
60-70%	0.541962	60	Females
70-80%	0.636012	60	Females
80-90%	0.79081	60	Females
90-95%	0.944691	60	Females
95-99%	1.14633	60	Females
>99%	1.44659	60	Females
Average	0.543411	60	Females
<1%	0.0895579	65	Females
1-5%	0.15144	65	Females
5-10%	0.212669	65	Females
10-20%	0.261586	65	Females
20-30%	0.337648	65	Females
30-40%	0.408264	65	Females
40-50%	0.478533	65	Females
50-60%	0.558228	65	Females
60-70%	0.644104	65	Females
70-80%	0.755809	65	Females
80-90%	0.939621	65	Females
90-95%	1.12229	65	Females
95-99%	1.36156	65	Females
>99%	1.71769	65	Females
Average	0.645642	65	Females
<1%	0.100598	70	Females
1-5%	0.170102	70	Females
5-10%	0.238866	70	Females
10-20%	0.2938	70	Females
20-30%	0.37921	70	Females
30-40%	0.458497	70	Females
40-50%	0.537386	70	Females
50-60%	0.626851	70	Females
60-70%	0.723242	70	Females
70-80%	0.848609	70	Females
80-90%	1.05486	70	Females
90-95%	1.25978	70	Females
95-99%	1.52812	70	Females
>99%	1.92736	70	Females
Average	0.724806	70	Females
<1%	0.11095	75	Females
1-5%	0.187599	75	Females
5-10%	0.263427	75	Females
10-20%	0.323999	75	Females
20-30%	0.418168	75	Females
30-40%	0.505577	75	Females
40-50%	0.592541	75	Females
50-60%	0.691153	75	Females
60-70%	0.797389	75	Females
70-80%	0.935542	75	Females
80-90%	1.16279	75	Females
90-95%	1.38851	75	Females
95-99%	1.68402	75	Females
>99%	2.1235	75	Females
Average	0.798941	75	Females
<1%	0.114681	80	Females
1-5%	0.193904	80	Females
5-10%	0.272276	80	Females
10-20%	0.334878	80	Females
20-30%	0.432202	80	Females
30-40%	0.522537	80	Females
40-50%	0.612408	80	Females
50-60%	0.714312	80	Females
60-70%	0.824091	80	Females
70-80%	0.966846	80	Females
80-90%	1.20164	80	Females
90-95%	1.43485	80	Females
95-99%	1.74012	80	Females
>99%	2.19406	80	Females
Average	0.825629	80	Females
<1%	0	20	Males
1-5%	0	20	Males
5-10%	0	20	Males
10-20%	0	20	Males
20-30%	0	20	Males
30-40%	0	20	Males
40-50%	0	20	Males
50-60%	0	20	Males
60-70%	0	20	Males
70-80%	0	20	Males
80-90%	0	20	Males
90-95%	0	20	Males
95-99%	0	20	Males
>99%	0	20	Males
Average	0	20	Males
<1%	0.00276	25	Males
1-5%	0.004235	25	Males
5-10%	0.00551	25	Males
10-20%	0.00713	25	Males
20-30%	0.009025	25	Males
30-40%	0.0109149	25	Males
40-50%	0.0128596	25	Males
50-60%	0.014907	25	Males
60-70%	0.0173664	25	Males
70-80%	0.0206166	25	Males
80-90%	0.0248723	25	Males
90-95%	0.0299448	25	Males
95-99%	0.0375193	25	Males
>99%	0.0516303	25	Males
Average	0.0178065	25	Males
<1%	0.00843	30	Males
1-5%	0.0129455	30	Males
5-10%	0.0168468	30	Males
10-20%	0.0218181	30	Males
20-30%	0.0276041	30	Males
30-40%	0.033383	30	Males
40-50%	0.0393305	30	Males
50-60%	0.0455916	30	Males
60-70%	0.0531118	30	Males
70-80%	0.0630498	30	Males
80-90%	0.0760619	30	Males
90-95%	0.0915695	30	Males
95-99%	0.114724	30	Males
>99%	0.15785	30	Males
Average	0.0544511	30	Males
<1%	0.0258	35	Males
1-5%	0.03955	35	Males
5-10%	0.0515	35	Males
10-20%	0.0667	35	Males
20-30%	0.0844	35	Males
30-40%	0.102	35	Males
40-50%	0.120186	35	Males
50-60%	0.13931	35	Males
60-70%	0.162278	35	Males
70-80%	0.192625	35	Males
80-90%	0.23235	35	Males
90-95%	0.279682	35	Males
95-99%	0.350326	35	Males
>99%	0.481824	35	Males
Average	0.166324	35	Males
<1%	0.0588	40	Males
1-5%	0.0902068	40	Males
5-10%	0.117382	40	Males
10-20%	0.151999	40	Males
20-30%	0.192278	40	Males
30-40%	0.232494	40	Males
40-50%	0.27387	40	Males
50-60%	0.317413	40	Males
60-70%	0.369692	40	Males
70-80%	0.438747	40	Males
80-90%	0.529104	40	Males
90-95%	0.636705	40	Males
95-99%	0.79719	40	Males
>99%	1.09556	40	Males
Average	0.378674	40	Males
<1%	0.103681	45	Males
1-5%	0.159121	45	Males
5-10%	0.207032	45	Males
10-20%	0.268054	45	Males
20-30%	0.339034	45	Males
30-40%	0.409885	45	Males
40-50%	0.482757	45	Males
50-60%	0.55942	45	Males
60-70%	0.651433	45	Males
70-80%	0.772915	45	Males
80-90%	0.931779	45	Males
90-95%	1.12082	45	Males
95-99%	1.4025	45	Males
>99%	1.92528	45	Males
Average	0.666693	45	Males
<1%	0.163088	50	Males
1-5%	0.250255	50	Males
5-10%	0.325563	50	Males
10-20%	0.421447	50	Males
20-30%	0.532941	50	Males
30-40%	0.644185	50	Males
40-50%	0.758556	50	Males
50-60%	0.878826	50	Males
60-70%	1.02311	50	Males
70-80%	1.21349	50	Males
80-90%	1.46225	50	Males
90-95%	1.75798	50	Males
95-99%	2.19802	50	Males
>99%	3.01286	50	Males
Average	1.0459	50	Males
<1%	0.226836	55	Males
1-5%	0.348014	55	Males
5-10%	0.452672	55	Males
10-20%	0.585883	55	Males
20-30%	0.740715	55	Males
30-40%	0.895133	55	Males
40-50%	1.05382	55	Males
50-60%	1.22062	55	Males
60-70%	1.42061	55	Males
70-80%	1.68432	55	Males
80-90%	2.02861	55	Males
90-95%	2.43745	55	Males
95-99%	3.04491	55	Males
>99%	4.16694	55	Males
Average	1.45047	55	Males
<1%	0.294847	60	Males
1-5%	0.452274	60	Males
5-10%	0.588191	60	Males
10-20%	0.761127	60	Males
20-30%	0.962041	60	Males
30-40%	1.16232	60	Males
40-50%	1.36804	60	Males
50-60%	1.58417	60	Males
60-70%	1.84316	60	Males
70-80%	2.18442	60	Males
80-90%	2.62953	60	Males
90-95%	3.15748	60	Males
95-99%	3.94066	60	Males
>99%	5.38332	60	Males
Average	1.8794	60	Males
<1%	0.355146	65	Males
1-5%	0.544676	65	Males
5-10%	0.70826	65	Males
10-20%	0.916326	65	Males
20-30%	1.15796	65	Males
30-40%	1.39873	65	Males
40-50%	1.64593	65	Males
50-60%	1.90551	65	Males
60-70%	2.21641	65	Males
70-80%	2.62581	65	Males
80-90%	3.15933	65	Males
90-95%	3.79148	65	Males
95-99%	4.72788	65	Males
>99%	6.44852	65	Males
Average	2.25728	65	Males
<1%	0.397025	70	Males
1-5%	0.608832	70	Males
5-10%	0.791601	70	Males
10-20%	1.02402	70	Males
20-30%	1.29385	70	Males
30-40%	1.56263	70	Males
40-50%	1.8385	70	Males
50-60%	2.1281	70	Males
60-70%	2.47484	70	Males
70-80%	2.9312	70	Males
80-90%	3.52556	70	Males
90-95%	4.22926	70	Males
95-99%	5.27058	70	Males
>99%	7.18063	70	Males
Average	2.51833	70	Males
<1%	0.42205	75	Males
1-5%	0.64716	75	Males
5-10%	0.841382	75	Males
10-20%	1.08832	75	Males
20-30%	1.37497	75	Males
30-40%	1.66045	75	Males
40-50%	1.95341	75	Males
50-60%	2.26088	75	Males
60-70%	2.62892	75	Males
70-80%	3.1132	75	Males
80-90%	3.74368	75	Males
90-95%	4.48979	75	Males
95-99%	5.59319	75	Males
>99%	7.61492	75	Males
Average	2.67374	75	Males
<1%	0.432009	80	Males
1-5%	0.66241	80	Males
5-10%	0.861186	80	Males
10-20%	1.1139	80	Males
20-30%	1.40723	80	Males
30-40%	1.69934	80	Males
40-50%	1.99908	80	Males
50-60%	2.31364	80	Males
60-70%	2.69013	80	Males
70-80%	3.18547	80	Males
80-90%	3.83025	80	Males
90-95%	4.59314	80	Males
95-99%	5.72104	80	Males
>99%	7.78674	80	Males
Average	2.7354	80	Males

[truncated: 3 more sheets: Figure6-B, Figure6-C, Sheet1]
